# Supplementary material for: Protein Kinase C-Delta Mediates Cell Cycle Reentry and Apoptosis Induced by Amyloid-Beta Peptide in Post-Mitotic Cortical Neurons
Source: Int J Mol Sci. 2024 Sep 5;25(17):9626. doi: 10.3390/ijms25179626 (PMC11395613; doi:10.3390/ijms25179626)
Supplement: Supplementary file 1 [file ijms-25-09626-s001.zip]

Archive with 1 entries (1 files):
- ijms-3174818-supplementary.pdf
